# Supplementary material for: Pharmacokinetic/Pharmacodynamic Model of Neutropenia in Real-Life Palbociclib-Treated Patients
Source: Pharmaceutics. 2021 Oct 16;13(10):1708. doi: 10.3390/pharmaceutics13101708 (PMC8537267; doi:10.3390/pharmaceutics13101708)
Supplement: Supplementary file 1 [file pharmaceutics-13-01708-s001.zip]

Archive with 1 entries (1 files):
- pharmaceutics-1393351 - corrected final.pdf
